# Supplementary material for: Neuroprotective Effects of Betanin in a Mouse Model of Parkinson’s Disease: Behavioural and Neurotransmitter Pathway Insights
Source: Int J Mol Sci. 2025 Oct 6;26(19):9726. doi: 10.3390/ijms26199726 (PMC12524363; doi:10.3390/ijms26199726)
Supplement: Supplementary file 1 [file ijms-26-09726-s001.zip]

Archive with 4 entries (4 files):
- Supplementary Materials Table S1.pdf
- Supplementary Materials Table S2.pdf
- Supplementary Materials Table S3.pdf
- Supplementary Materials Table S4.pdf
